# Supplementary material for: Insights into the Geobacillus stearothermophilus species based on phylogenomic principles
Source: BMC Microbiol. 2017 Jun 26;17:140. doi: 10.1186/s12866-017-1047-x (PMC5485677; doi:10.1186/s12866-017-1047-x)
Supplement: Additional file 1: — Table S1. Lists the bacterial genomes used in this study. Table S2. This spreadsheet contains the ANIm values between each pair of genomes. (XLSX 48 kb) [file 12866_2017_1047_MOESM1_ESM.xlsx]

## Sheet: Table S1
	Table S1. Geobacillus bacterial genomes used in this study.
Taxonomic group	Abbreviated name	Given name	Identity based on this studya	Reference	Source	GenBank accession no. or WGS Project	Genome size (Mb)	Number of contigs
1	KCTC3570	G. thermoleovorans KCTC 3570T (DSM 5366)		Unpublished	Soil near hot water effluent	CP014335	3.45061	1
1	GK102445	G. kaustophilus NBRC 102445T	G. thermoleovorans	Unpublished	Pasteurised milk	BBJV01	3.44638	118
1	WSUCF1	Geobacillus sp. WSUCF1	G. thermoleovorans	Bhalla et al. [4]	Soil from a compost facility, Washington State University	ATCO01	3.40238	346
1	A8	Geobacillus sp. A8	G. thermoleovorans	Unpublished	Deep mine fissure water	AUXP01	3.34831	173
1	MAS1	Geobacillus sp. MAS1	G. thermoleovorans	Siddiqui et al. [93]	Hot spring, Pakistan	AYSF01	3.49741	121
1	B23	G. thermoleovorans B23		Boonmark et al. [5]	Petroleum reservoir, Niigata, Japan	BATY01	3.35305	209
1	9A21	G. stearothermohilus BGSC 9A21 (DSM 13240)	G. thermoleovorans	Unpublished	Hot springs, Yellowstone park	CP008934	3.59422	1
1	FW23	Geobacillus sp. FW23	G. thermoleovorans	Pore et al. [89]	Oil well, Gujrat, India	JGCJ01	3.48683	245
1	CAMR12	Geobacillus sp. CAMR12739	G. thermoleovorans	De Maayer et al. [82]	Iceland	JHUR01	3.49982	96
1	CAMR54	Geobacillus sp. CAMR5420	G. thermoleovorans	De Maayer et al. [82]	Unknown	JHUS01	3.38911	1
1	GkHTA426	G. kaustophilus HTA426	G. thermoleovorans	Takami et al. [94]	Deep sea sediment, Mariana Trench	NC_006510	3.54478	1
1	Y412M61	Geobacillus sp. Y412MC61	G. thermoleovorans	Brumm et al. [80]	Obsidian Hot spring in Yellowstone Park	NC_013411	3.62284	1
1	C56-T3	Geobacillus sp. C56-T3	G. thermoleovorans	Brumm et al. [81]	Sandy’s Spring West, Nevada	NC_014206	3.65081	1
1	Y412M52	Geobacillus sp. Y412MC52	G. thermoleovorans	Brumm et al. [80]	Obsidian Hot spring in Yellowstone Park	NC_014915	3.62888	1
1	CCBUS3	G. thermoleovorans CCB_US3_UF5		Sakaff et al. [91]	Hot spring, Malaysia	NC_016593	3.59662	1
1	GHH01	Geobacillus sp. GHH01	G. thermoleovorans	Wiegand et al. [7]	Botanischer Garden, University of Hamburg	NC_020210	3.58313	1
1	Gz101842	G. zalihae NBRC 101842		Unpublished	Missing	BCPV01	3.53969	164
2	GS1-1	G. thermocatenulatus GS-1		Zheng et al. [97]	Oil well, China	JFHZ01	3.5196	155
2	BCO2	Geobacillus sp. BCO2	"G. thermocatenulatus"a	Unpublished	Great Artesian Basin of Australia	LJAJ01	3.41703	154
2	T6	Geobacillus sp. T6	"G. thermocatenulatus"a	Ortiz et al. [83]	Thermal spring, Argentina	LNDZ01	3.66136	294
3	Et7/4	G. kaustophilus Et7/4	Unknown	Unpublished	Geyser, Chile	JYBP01	3.68432	3
3	Et2/3	G. kaustophilus Et2/3	Unknown	Unpublished	Geyser, Chile	JYCF01	3.51357	142
4	NBRC107829	G. jurassicus NBRC 107829T (DSM 15726)		Unpublished	Oilfield, Dagang, China	BCQG01	3.45424	131
5	PSS1	G. vulcani PSS1		Unpublished	Dead trees, Puhimau thermal area, Hawaii	JPOI01	3.45781	207
6	ATCC12980	G. stearothermophilus ATCC 12980T		Unpublished	Canned food	JYNW01	2.63083	106
6	ATCC7953	G. stearothermophilus ATCC 7953		Unpublished	Cream-style corn	JALS01	2.78723	129
6	LC300	Geobacillus sp. LC300	G. stearothermophilus	Unpublished	Unknown	CP008903	3.49422	1
6	12AMORI	Geobacillus sp. 12AMORI	G. stearothermophilus	Wissuwa et al. [95]	Artic deep-sea hydrothermal vent	CP011832	3.41004	1
6	22	G. stearothermophilus 22		Rozanov et al. [90]	Garga hot spring, Bargusin valley, Russia	JGCS01	3.41474	74
6	53	G. stearothermophilus 53		Rozanov et al. [90]	Garga hot spring, Bargusin valley, Russia	JPYV01	3.21443	199
6	Sah69	Geobacillus Sah69	G. stearothermophilus	Bezuidt et al. [78]	Saharan soil, Algeria	LLKS01	2.9915	73
6	A1	G. stearothermophilus A1		Burgess et al. [55]	Milk powder manufacturing plant	LNDS01	3.01224	434
6	P3	G. stearothermophilus P3		Burgess et al. [55]	Milk powder manufacturing plant	LNDT01	3.02273	449
6	D1	G. stearothermophilus D1		Burgess et al. [55]	Milk powder manufacturing plant	LNDU01	2.97101	398
6	B4109	G. stearothermophilus B4109		Berendsen et al. [56]	Pea soup	LQYV01	2.77715	166
6	B4114	G. stearothermophilus B4114		Berendsen et al. [56]	Buttermilk powder	LQYY01	2.76668	161
7	KCTC3922	G. subterraneus KCTC 3922T (DSM 13552)		Unpublished	Liaohe oilfield, China	CP014342	3.47443	1
7	K	G. subtaerraneus K		Unpublished	Water from Uzen petroleum reservoir	LWHE01	3.30361	158
8	JF8	Geobacillus sp. JF8	Unknown	Shintani et al. [92]	Bark compost, Okayama, Japan	NC_022080	3.44628	1
9	G1w-1	G. icigianus G1w1T (DSM 28325)		Bryanskaya et al. [28]	Hot spring, Valley of Geysers, Russia	JPYA01	3.26914	178
9	PSS2	G. subterraneus PSS2	G. icigianus	Unpublished	Dead trees, Puhimau thermal area, Hawaii	JQMN01	3.74674	2
9	B4113	Geobacillus sp B4113_201601	G. icigianus	Berendsen et al. [56]	Mushroom soup	LQYX01	3.65113	122
10	G11MC16	Geobacillus sp. G11MC16	G. thermodentrificans	Unpublished	Compost, Wisconsin	ABVH01	3.54519	31
10	DSM465	G. thermodenitrificans DSM 465T		Yao et al. [29]	Sugar beet juice, Austria	AYKT01	3.40055	76
10	PA3	G. thermodenitrificans PA3		Petkauskaite et al. [84]	Soil, Lithuania	LIDX01	3.64648	183
10	NG8	G. thermodenitrificans NG80-2		Feng et al. [6]	Oil reservoir, China	NC_009328	3.55032	1
11	NBRC107807	G. toebii NBRC 107807T (DSM 14590)		Unpublished	Hay compost (Sung et al 2002)	BDAQ01	3.26397	46
11	B4110	G. toebii B4110		Berendsen et al. [56]	Pea soup	LQYW01	3.52751	201
11	WCH70	Geobacillus sp. WCH70	G. toebii	Unpublished	Compost, Middleton, Wisconsin	NC_012793	3.46462	1
12	NBRC10776	G. caldoxylosilyticus NBRC 10776T		Unpublished	Soil, Melbourne, Australia	BAWO01	3.79875	130
12	CIC9	G. caldoxylosilyticus CIC9		Unpublished	Hot spring, Indonesia	AMR001	3.82655	82
12	B4119	G. caldoxylosilyticus B4119		Berendsen et al. [56]	Dairy	LQYS01	3.94959	144
13	NUB3621	G. stearothermophilus NUB3621	Unknown	Blanchard et al. [79]	Soil	AOTZ01	3.62139	10
14	NBRC107763	G. thermoglucosidasius NBRC 107763T		Unpublished	Soil, Shimogamo, Kyoto, Japan	BAWP01	3.87116	68
14	TNO-09	G. thermoglucosidasius TNO-09		Zhao et al. [96]	Casein fouling, dairy factory	AJJN01	3.73724	31
14	DSM2542	G. thermoglucosidasius DSM 2542		Unpublished	Saharan soil, Algeria	CP012712	3.87312	1
14	NCIMB11955	G. thermoglucosidasius NCIMB 11955		Unpublished	Missing	CP016622	3.8731	1
14	TM242	G. thermoglucosidasius TM242		Unpublished	Missing	CP016916	3.87252	1
14	GT23	G. thermoglucosidasius GT23		Unpublished	Casein pipeline	LUCT01	3.69646	52
14	Y41MC1	Geobacillus sp. Y4.1MC1	G. thermoglucosidasius	Unpublished	Hot spring in Yellowstone Park	NC_014650	3.84033	1
14	C56YS93	G. thermoglucosidasius C56YS93		Unpublished	Obsidian Hot spring in Yellowstone Park	NC_015660	3.89331	1
15	M1	G. thermoantarcticus M1T		Unpublished	Missing	FOJS01	3.44888	106
16	W-2	G. thermoglucosidasius W-2	Unknown	Unpublished	Oil reservoir, China	LXMA01	3.89456	44
			a Needs confirmation with the type strain

## Sheet: Table S2
Table S4. ANIm values between each pair of genomes. Refer to Table S1 for abbreviations.
	Gk102445	GkHTA426	9A21	A8	B23	C56-T3	CCBUS3	CAMR12	CAMR54	FW2	GHH01	KCTC3570	Y412M52	Y412M61	MAS1	WSUCF1	Gz101842	BCO2	GS1-1	T6	Et2/3	Et7/4	NBRC1078	PSS1	B4109	B4114	ATCC12980	12AMORI	22	53	ATCC7953	A1	D1	LC300	P3	Sah69	K	KCT3922	PSS2	DSM465	G11MC16	NG8	PA3	B4113	JF8	G1w-1	NBRC107807	B4110	WCH70
Gk102445	---	98.03	95.96	98.2	98.11	96.47	98.07	96.68	97.29	97.95	96.13	98.33	96.41	96.41	98.28	95.92	95.72	94.03	94.12	94.37	93.45	93.45	91.21	91.66	91	91.32	90.98	91.1	90.94	91.08	91.19	91.67	91.69	91.43	91.67	91.61	87.89	88.15	87.57	85.22	85.55	85.43	85.83	87.53	86.58	87.62	86.11	88.04	90.11
GkHTA426	97.97	---	96.39	98.26	98.2	96.65	98.13	96.78	97.23	98.07	96.37	98.36	96.63	96.64	98.29	96.08	95.99	94.25	94.32	94.51	93.49	93.55	91.18	91.78	91.04	91.35	91.1	91.35	91	91.13	91.26	91.81	91.87	91.72	91.77	91.93	87.87	88.37	87.54	85.12	85.58	85.44	85.77	87.65	86.66	87.59	87.05	88.84	91.04
9A21	96.41	96.64	---	96.72	96.6	98.11	96.57	97.56	96.29	96.37	96.41	96.89	98.87	98.85	96.93	96.23	95.95	94.53	94.56	94.47	93.63	93.58	91.23	91.73	90.4	90.56	90.48	89.91	89.88	89.99	90.55	90.73	90.77	90.55	90.7	91.03	87.18	87.26	87.18	85	85.3	85.16	85.59	87.24	86.52	87.27	83.99	86.02	87.02
A8	98.18	98.32	96.43	---	98.66	96.57	98.49	96.7	97.55	98.46	96.31	98.4	96.61	96.61	98.25	96.11	95.97	94.14	94.25	94.44	93.49	93.56	91.22	91.75	91.01	91.4	91.04	91.02	90.97	91.05	91.2	91.76	91.78	91.35	91.75	91.83	87.8	87.91	87.56	85.12	85.48	85.33	85.63	87.7	86.55	87.61	86.38	87.96	89.77
B23	98.08	98.27	96.33	98.67	---	96.57	99.27	96.61	97.51	99.25	96.27	98.43	96.61	96.61	98.29	96.11	95.93	94.12	94.25	94.51	93.44	93.57	91.13	91.72	90.9	91.42	90.97	91.02	90.84	90.98	91.14	91.87	91.86	91.33	91.87	91.92	87.78	87.89	87.35	85.19	85.5	85.37	85.88	87.53	86.51	87.45	86.34	88.13	89.58
C56-T3	96.34	96.65	97.78	96.51	96.49	---	96.43	97.16	96.28	96.36	96.48	96.76	98.04	98.04	96.76	96.28	95.99	94.62	94.66	94.56	93.55	93.57	91.12	91.48	90.64	90.79	90.71	90.32	90.27	90.34	90.74	91.04	91.06	90.84	91.03	91.29	87.21	87.41	87.25	84.9	85.26	85.13	85.46	87.17	86.55	87.25	84.94	86.22	87.72
CCBUS3	97.99	98.13	96.15	98.45	99.2	96.42	---	96.56	97.38	99.08	96.4	98.38	96.53	96.55	98.3	96.08	95.93	94.09	94.14	94.62	93.4	93.53	91.15	91.78	91.24	91.52	91.33	91.64	91.19	91.29	91.63	92.11	92.14	91.89	92.08	92.36	87.87	88.63	87.59	85.27	85.77	85.57	86.16	87.62	86.67	87.49	88.13	89.54	91.78
CAMR12	96.62	96.82	97.27	96.66	96.55	97.21	96.62	---	96.1	96.42	96.03	97.02	97.48	97.48	96.97	95.74	95.41	94.24	94.28	94.23	93.46	93.47	91.16	91.46	90.14	90.5	90.22	89.89	90.04	90.05	90.24	90.59	90.69	90.46	90.59	90.67	87.02	87.14	87.06	84.84	85.06	84.98	85.48	87.1	86.45	87.26	83.32	85.2	85.82
CAMR54	97.25	97.29	95.94	97.52	97.47	96.31	97.41	96.11	---	97.32	96.52	97.36	96.21	96.2	97.26	96.36	96.19	94.27	94.33	94.39	93.21	93.25	90.96	91.39	91.34	91.68	91.36	91.36	91.32	91.4	91.54	92.09	92.08	91.86	92.09	92.09	87.76	87.87	87.39	85.03	85.27	85.17	85.73	87.39	86.69	87.52	87.68	89.04	90.16
FW2	98.02	98.19	96.2	98.6	99.4	96.56	99.25	96.61	97.44	---	96.34	98.33	96.6	96.58	98.26	96.17	96.02	94.19	94.29	94.55	93.48	93.59	91.19	91.77	90.99	91.47	91.08	91.36	91.03	91.16	91.35	92.05	92.12	91.66	92.03	92.31	87.8	88.23	87.51	85.22	85.59	85.39	85.98	87.66	86.6	87.56	87.06	89.17	91.34
GHH01	96.07	96.36	95.91	96.3	96.24	96.48	96.4	95.99	96.48	96.29	---	96.26	96.41	96.43	96.21	97.75	97.55	94.95	95.02	95	93.26	93.34	91.01	91.24	91.55	91.71	91.63	91.79	91.14	91.19	91.76	92.23	92.23	92.27	92.22	92.38	87.72	88.1	87.24	85.01	85.45	85.3	85.95	87.2	87.21	87.2	87.21	89.59	90.32
KCTC3570	98.24	98.36	96.57	98.33	98.35	96.76	98.38	96.97	97.3	98.17	96.26	---	96.93	96.93	98.78	95.94	95.79	94.21	94.25	94.5	93.6	93.62	91.19	91.85	90.92	91.11	90.98	91.03	90.65	90.82	91.11	91.59	91.55	91.37	91.57	91.81	87.72	88.05	87.37	85.05	85.38	85.2	85.57	87.52	86.53	87.44	85.66	87.64	89.84
Y412M52	96.33	96.63	98.57	96.57	96.55	98.04	96.53	97.45	96.17	96.43	96.41	96.93	---	99.84	96.83	96.21	95.88	94.49	94.57	94.47	93.52	93.53	91.15	91.59	90.46	90.67	90.56	90.21	90.24	90.31	90.61	90.83	90.87	90.7	90.82	91.14	87.07	87.19	87.16	84.85	85.05	84.99	85.46	87.28	86.51	87.37	83.86	85.84	87.79
Y412M61	96.34	96.64	98.57	96.58	96.55	98.04	96.55	97.44	96.16	96.43	96.43	96.93	99.84	---	96.82	96.2	95.87	94.49	94.57	94.5	93.51	93.54	91.16	91.58	90.43	90.67	90.53	90.2	90.21	90.27	90.61	90.8	90.86	90.7	90.79	91.12	87.08	87.27	87.17	84.87	85.05	85.02	85.41	87.26	86.56	87.36	83.94	85.73	87.64
MAS1	98.17	98.34	96.51	98.24	98.25	96.81	98.35	96.99	97.24	98.06	96.24	98.83	96.88	96.87	---	95.88	95.66	94.17	94.16	94.23	93.59	93.61	91.07	91.76	90.76	90.98	90.84	90.55	90.61	90.74	90.93	91.17	91.21	90.93	91.2	91.29	87.67	87.72	87.55	85.16	85.46	85.33	85.63	87.48	86.53	87.44	84.66	86.66	88
WSUCF1	95.9	96.1	95.96	96.1	96.08	96.31	96.11	95.73	96.33	96.15	97.77	95.96	96.22	96.21	95.89	---	98.18	94.92	94.96	94.94	93.07	93.15	90.81	91	91.55	91.84	91.68	91.21	91.28	91.3	91.74	92.13	92.06	91.84	92.13	92.06	87.57	87.63	86.96	84.95	85.25	85.17	85.63	87.21	86.83	87.12	86.06	88.57	89.07
Gz101842	95.73	96.06	95.65	96	95.93	96.07	95.97	95.46	96.21	95.98	97.62	95.83	95.95	95.94	95.71	98.24	---	94.82	94.87	94.92	93	92.95	90.8	91.1	91.71	92	91.78	91.55	91.4	91.48	91.95	92.47	92.42	92.07	92.44	92.37	87.57	87.76	87.12	85.27	85.75	85.49	86.03	87.46	86.91	87.18	87.36	89.21	90.37
BCO2	94	94.27	94.38	94.13	94.11	94.64	94.11	94.22	94.26	94.16	94.95	94.23	94.51	94.5	94.16	94.91	94.79	---	99.23	98.76	92.38	92.43	90.32	90.43	90.37	90.6	90.5	90.15	90.19	90.19	90.5	90.79	90.82	90.65	90.81	90.74	86.88	86.95	86.63	84.77	85.02	84.87	85.35	86.71	86.56	86.68	86.63	86.78	86.7
GS1-1	94.07	94.33	94.38	94.23	94.22	94.7	94.15	94.25	94.32	94.2	95.02	94.27	94.59	94.6	94.14	94.95	94.83	99.23	---	98.84	92.37	92.38	90.42	90.5	90.44	90.61	90.49	90.13	90.17	90.17	90.48	90.76	90.76	90.69	90.77	90.65	87.08	87.04	86.7	84.76	84.95	84.85	85.38	86.84	86.56	86.83	85.21	86.24	86.17
T6	94.4	94.63	94.4	94.5	94.53	94.69	94.6	94.35	94.52	94.61	95.09	94.61	94.62	94.63	94.36	95.02	94.93	98.91	99.07	---	92.45	92.43	90.51	90.66	90.58	90.87	90.65	90.54	90.57	90.56	90.72	91.16	91.15	91.1	91.14	91.18	87.38	87.49	86.87	84.91	85.13	85.01	85.49	86.98	86.71	86.89	85.85	87.7	89.69
Et2/3	93.39	93.5	93.4	93.49	93.41	93.54	93.4	93.45	93.2	93.41	93.26	93.59	93.52	93.51	93.58	93.07	92.97	92.37	92.37	92.39	---	99.28	93.53	90.54	88.79	88.94	88.85	88.45	88.61	88.62	89.02	89.27	89.19	88.88	89.24	89.16	86.44	86.56	86.59	84.79	85.22	84.98	85.58	86.74	86.1	86.69	86.2	86.73	86.58
Et7/4	93.36	93.54	93.25	93.53	93.52	93.59	93.51	93.43	93.24	93.47	93.3	93.6	93.54	93.55	93.58	93.13	92.92	92.4	92.35	92.26	99.26	---	93.38	90.56	88.7	88.93	88.85	88.51	88.58	88.59	88.84	89.02	89.1	89.03	89	89.21	86.4	86.54	86.64	84.78	85.22	84.99	85.45	86.68	86.11	86.75	86.17	86.09	86.12
NBRC1078	91.24	91.23	91.08	91.24	91.19	91.2	91.24	91.17	91.01	91.26	91.02	91.27	91.21	91.22	91.11	90.84	90.79	90.34	90.44	90.52	93.56	93.47	---	89.51	88.01	88.22	88.05	88.34	88.14	88.2	88.13	88.61	88.66	88.47	88.58	88.73	86.68	86.8	86.55	84.97	85.23	85.16	85.33	86.84	86.25	86.69	85.74	87.64	88.06
PSS1	91.62	91.78	91.6	91.72	91.67	91.47	91.78	91.44	91.37	91.73	91.23	91.85	91.59	91.58	91.73	91	91.07	90.42	90.5	90.56	90.53	90.56	89.49	---	87.92	88.02	87.98	87.7	87.78	87.81	88.09	88.26	88.28	88.1	88.24	88.39	87.32	87.53	90.97	85.2	85.48	85.25	85.5	90.9	85.77	90.83	85.31	86.3	86.38
B4109	91.01	91.03	90.51	91.02	90.9	90.62	91.22	90.12	91.35	91.19	91.52	90.9	90.42	90.42	90.73	91.54	91.73	90.37	90.45	90.68	88.77	88.73	88	87.9	---	98.41	99.34	96.07	95.9	95.87	99.38	98.88	98.75	97.1	98.89	98.31	87.52	87.59	86.49	85.19	85.42	85.37	85.69	86.45	87.41	86.74	86.43	88.13	88.5
B4114	91.28	91.32	90.68	91.37	91.35	90.78	91.48	90.51	91.67	91.68	91.67	91.07	90.66	90.66	90.92	91.81	91.96	90.6	90.61	91.04	88.93	88.94	88.21	87.98	98.39	---	98.51	96.15	95.98	95.94	98.46	98.41	98.46	97.16	98.4	99.11	87.77	87.84	86.54	85.25	85.51	85.37	85.72	86.7	87.58	86.85	86.99	88.94	89.35
ATCC1290	90.97	91.06	90.53	91.05	90.95	90.68	91.29	90.19	91.36	91.26	91.59	90.94	90.51	90.49	90.81	91.64	91.78	90.49	90.48	90.7	88.83	88.86	88.06	87.95	99.31	98.48	---	96.3	96.06	96.03	99.48	99.04	98.91	97.3	99.05	98.38	87.54	87.68	86.5	85.21	85.49	85.38	85.65	86.59	87.43	86.64	86.63	87.9	89.11
12AMORI	91.15	91.35	90.16	91.04	91.06	90.31	91.63	89.87	91.4	91.78	91.78	91.03	90.2	90.19	90.56	91.22	91.61	90.15	90.15	91.08	88.46	88.6	88.32	87.7	96.06	96.16	96.29	---	97.23	97.23	96.34	96.51	96.4	96.99	96.48	96.49	88.64	89.69	87.09	85.34	85.79	85.52	86.03	87.08	88.23	86.9	88.12	90.45	93.12
22	90.89	90.95	90.02	90.92	90.75	90.2	91.13	90.01	91.26	91.16	91.07	90.57	90.2	90.19	90.56	91.22	91.35	90.16	90.15	90.65	88.57	88.6	88.12	87.67	95.91	95.99	96.07	97.24	---	99.83	96.12	96.21	96.14	96.97	96.2	96.01	88.49	88.71	86.75	85.39	85.55	85.47	85.9	86.87	88	86.97	86.95	89.17	90.69
53	91.04	91.04	90.13	90.98	90.86	90.25	91.2	90.02	91.33	91.28	91.11	90.71	90.25	90.24	90.67	91.24	91.41	90.15	90.15	90.67	88.6	88.61	88.17	87.7	95.88	95.96	96.05	97.26	99.85	---	96.1	96.17	96.11	96.96	96.15	96	88.53	88.75	86.77	85.41	85.6	85.5	85.94	86.92	88.01	87	86.89	89.32	91.09
ATCC7953	91.15	91.19	90.58	91.14	91.08	90.72	91.52	90.23	91.5	91.54	91.69	91.06	90.55	90.55	90.86	91.69	91.94	90.47	90.48	90.77	88.97	88.85	88.1	88.04	99.39	98.47	99.54	96.31	96.1	96.08	---	98.99	99.02	97.29	99.01	98.41	87.69	87.96	86.69	85.23	85.73	85.34	86	86.79	87.56	86.74	89.2	89.56	90.74
A1	91.48	91.5	90.87	91.47	91.46	90.86	91.72	90.36	91.82	92.23	91.91	91.25	90.6	90.62	90.97	91.94	92.27	90.62	90.58	91.34	89.05	88.88	88.33	88.03	99.01	98.58	99.2	96.43	96.19	96.18	99.11	---	99.18	97.33	99.74	98.44	87.95	88.38	86.91	85.27	85.89	85.35	86.07	87.09	87.69	86.92	89.69	90.02	92.2
D1	91.51	91.59	90.88	91.51	91.49	90.89	91.82	90.5	91.83	92.33	91.92	91.24	90.66	90.68	91	91.88	92.19	90.67	90.61	91.31	89.02	88.98	88.39	88.07	98.88	98.62	99.07	96.36	96.14	96.16	99.11	99.22	---	97.26	99.22	98.43	87.97	88.43	86.92	85.36	85.81	85.51	86.06	87.03	87.66	87.08	88.89	90.29	92.27
LC300	91.43	91.71	90.85	91.37	91.33	90.84	91.89	90.46	91.87	91.93	92.27	91.36	90.69	90.7	90.94	91.84	92.1	90.67	90.71	91.37	88.88	89.08	88.5	88.11	97.09	97.13	97.3	96.98	96.95	96.95	97.29	97.28	97.21	---	97.28	97.22	88.42	89.46	87.03	85.4	85.82	85.6	86.07	86.92	88.21	87.09	87.53	90.91	93.49
P3	91.49	91.49	90.87	91.49	91.5	90.85	91.74	90.37	91.81	92.24	91.94	91.24	90.62	90.63	90.98	91.94	92.25	90.64	90.6	91.31	89.04	88.88	88.34	88.01	99.02	98.57	99.21	96.42	96.19	96.19	99.15	99.72	99.19	97.31	---	98.45	87.97	88.37	86.94	85.28	85.9	85.36	86.1	87.12	87.67	86.97	89.78	90.07	92.08
Sah69	91.41	91.63	91.05	91.56	91.49	91.06	91.97	90.55	91.82	92.04	92.03	91.48	90.95	90.95	91.1	91.85	92.15	90.6	90.58	91.33	89.04	89.09	88.47	88.15	98.41	99.3	98.56	96.39	96.04	96.05	98.49	98.46	98.4	97.28	98.46	---	87.89	88.55	86.88	85.3	85.64	85.5	85.93	86.97	87.76	86.96	87.55	89.57	92.59
K	87.92	87.84	87.53	87.82	87.76	87.18	87.83	87	87.76	88.18	87.67	87.64	87.03	87.05	87.65	87.55	87.64	86.89	87.1	87.51	86.44	86.42	86.68	87.26	87.51	87.79	87.54	88.6	88.6	88.65	87.78	88.44	88.42	88.39	88.43	88.23	---	99.91	88.16	89.06	89.04	89.05	89.15	88.2	88.11	88.17	85.37	88.09	87.94
KCT3922	88.23	88.36	87.86	87.97	87.95	87.4	88.63	87.13	87.94	88.77	88.1	88.04	87.19	87.27	87.74	87.66	87.89	86.97	87.08	87.92	86.58	86.64	86.84	87.52	87.62	87.92	87.74	89.7	88.87	88.93	88.13	88.99	88.99	89.47	88.92	89.38	99.87	---	88.48	89.08	89.15	89.16	89.23	88.32	88.3	88.32	85.9	88.37	91.31
PSS2	87.61	87.54	87.49	87.57	87.38	87.26	87.58	87.05	87.41	87.79	87.23	87.37	87.15	87.17	87.55	86.97	87.17	86.65	86.7	87.01	86.62	86.7	86.56	90.97	86.5	86.58	86.51	87.08	86.84	86.91	86.76	87.59	87.52	87.03	87.56	87.47	88.18	88.49	---	85.56	85.7	85.56	85.89	98.81	85.82	98.09	86.49	87.02	87.55
DSM465	85.23	85.11	85.09	85.13	85.2	84.89	85.26	84.82	85.03	85.28	84.99	85.03	84.84	84.86	85.15	84.95	85.28	84.77	84.76	84.95	84.79	84.82	84.98	85.21	85.2	85.27	85.21	85.34	85.41	85.44	85.25	85.36	85.44	85.4	85.36	85.37	89.06	89.09	85.55	---	99.36	99.51	99.43	85.6	86.6	85.57	85.2	85.29	84.63
G11MC16	85.46	85.41	85.35	85.34	85.4	85.15	85.54	85.01	85.18	85.53	85.32	85.27	85.03	85.01	85.4	85.16	85.65	84.91	84.87	85.13	85.19	85.13	85.13	85.34	85.37	85.42	85.41	85.61	85.49	85.53	85.61	85.94	85.79	85.61	85.93	85.7	89.02	89.09	85.57	99.4	---	99.49	99.21	85.73	86.63	85.64	87.3	86.57	85.93
NG8	85.45	85.43	85.38	85.34	85.39	85.12	85.56	84.96	85.17	85.51	85.29	85.19	84.98	85.02	85.34	85.17	85.52	84.88	84.85	85.11	84.98	85.08	85.16	85.25	85.39	85.39	85.39	85.52	85.5	85.53	85.36	85.45	85.57	85.61	85.45	85.62	89.05	89.16	85.56	99.51	99.44	---	99.29	85.63	86.73	85.65	86.48	86.87	86.77
PA3	85.77	85.65	85.78	85.56	85.8	85.41	86.07	85.44	85.68	86.08	85.83	85.51	85.41	85.37	85.58	85.58	86	85.28	85.35	85.58	85.55	85.42	85.27	85.4	85.64	85.68	85.61	85.94	85.9	85.94	85.94	86.31	86.28	85.99	86.31	86.08	89.14	89.21	85.83	99.48	99.21	99.35	---	85.97	86.8	85.83	87.64	88.09	87.41
B4113	87.54	87.6	87.54	87.67	87.51	87.15	87.58	87.06	87.38	87.96	87.13	87.45	87.2	87.2	87.43	87.18	87.46	86.73	86.83	87.12	86.73	86.7	86.85	90.87	86.42	86.68	86.53	86.9	86.94	86.99	86.8	87.63	87.54	86.86	87.61	87.49	88.16	88.23	99.01	85.6	85.85	85.62	86	---	85.8	98.19	87.41	87.36	88.01
JF8	86.58	86.64	86.91	86.57	86.53	86.55	86.66	86.43	86.73	86.84	87.2	86.52	86.5	86.56	86.54	86.84	86.95	86.58	86.6	86.86	86.12	86.14	86.27	85.78	87.43	87.62	87.47	88.23	88.02	88.01	87.63	88	87.91	88.22	87.97	88.07	88.11	88.31	85.82	86.6	86.72	86.74	86.83	85.86	---	85.85	85.22	86.5	87.05
G1w-1	87.6	87.54	87.3	87.57	87.41	87.23	87.45	87.21	87.48	87.63	87.15	87.38	87.32	87.31	87.41	87.07	87.15	86.67	86.8	86.94	86.68	86.75	86.67	90.79	86.72	86.77	86.61	86.83	86.95	86.99	86.72	87.24	87.3	87.05	87.21	87.2	88.11	88.21	98.19	85.55	85.71	85.62	85.85	98.16	85.78	---	85.59	86.23	86.13
NBRC107807	85.87	86.73	85.22	86.14	86.08	84.76	87.89	83.11	87.43	87.7	86.91	85.37	83.52	83.67	84.68	85.65	87.15	85.92	84.57	86.64	85.93	85.56	85.34	84.28	86.36	86.88	86.26	87.99	86.89	86.92	89.23	90.33	89.47	87.29	90.2	88.27	85.1	85.7	85.62	84.92	88.24	86.24	88.06	86.61	85.01	85.01	---	97.59	98.04
B4110	88.01	88.57	87.83	87.96	88.05	86.05	89.37	84.95	88.88	91.32	89.2	87.15	85.59	85.56	86.28	88.33	88.97	86.51	86.1	88.9	86.38	85.96	87.2	85.47	87.99	89.21	87.9	90.26	89.47	89.62	89.89	91.24	91.54	90.61	91.15	91.45	88.27	87.92	86.5	85.05	87.23	86.63	88.38	87.01	86.1	85.85	97.58	---	97.85
WCH70	90.34	91.08	89.12	90.08	89.77	87.71	91.78	85.94	90.5	92.77	90.32	89.86	87.79	87.65	88.26	89.11	90.54	86.87	86.32	91.83	86.7	86.61	88.01	86.34	88.71	89.65	89.36	93.16	91.54	92.12	91.9	93.33	93.45	93.53	93.26	94.08	88.24	91.31	87.47	84.7	87.35	86.76	88.29	88.08	87.04	86.27	97.93	97.72	---
NBRC10776	84.34	84.67	83.88	84.49	84.56	83.45	85.09	83.13	84.92	85.26	85.17	83.93	83.24	83.24	84.23	84.64	85.56	83.96	83.71	84.32	84.29	84.55	85.27	83.64	84.59	84.83	84.5	85.82	84.62	84.7	86.9	86.76	86	85.39	86.7	85.54	84.33	84.95	83.85	83.71	86.56	85.95	86.27	85.25	83.93	83.68	86.67	86.72	86.61
B4119	84.66	85.47	84.68	84.91	84.89	84.05	84.89	83.19	85.31	85.41	85.95	84.25	83.88	83.94	84.12	85	85.92	84.13	83.76	84.76	84.6	85.23	84.73	83.37	84.45	85.08	84.65	86.66	84.85	84.94	86.59	86.78	86.07	85.26	86.75	85.9	84.42	84.7	84.1	84.43	86.76	86.05	86.62	85.45	83.98	84.11	86.8	86.96	86.79
CIC9	83.62	83.68	83.67	83.41	83.71	83.06	83.47	82.93	83.76	84.1	83.71	83.27	83.27	83.32	83.29	83.44	84.22	83.19	82.99	83.23	83.02	83.62	83.51	82.85	83.98	83.76	83.74	84	83.57	83.61	84.21	84.63	84.54	83.6	84.55	84.44	83.23	83.68	83.27	83.51	84.07	84.73	84.2	84.02	83.64	83.37	86.46	86.57	86.5
NUB3621	84.4	84.71	84.84	83.95	84.18	83.66	84.42	83.43	84.11	84.77	84.55	83.36	82.92	83.4	83.43	84.11	84.43	83.62	83.08	83.4	83.54	84.07	84.07	83.38	83.67	83.85	83.9	84.08	83.79	83.83	84.04	84.21	84.34	83.94	84.18	84.67	83.21	83.8	83.37	83.59	84.23	84.75	84.06	83.98	83.93	83.58	86.85	86.91	86.8
NBRC107763	84.44	85.01	84.18	85.15	84.81	84.15	85.55	83.25	85.76	85.68	85.32	84.62	83.34	83.55	84.15	85.62	87.41	84.57	83.66	84.34	84.95	85	84.4	83.7	84.52	85.6	84.44	86.35	84.93	84.95	86.84	87.03	85.95	85.79	86.98	86.1	84.81	85.15	85.45	84.01	86.68	84.96	86.72	86.39	84.45	85.21	87.05	87.17	86.95
NCIMB119	84.43	84.65	83.08	84.47	84.79	83.4	84.92	82.96	85.45	84.97	84.8	84.02	83.18	83.13	83.9	85.35	86.55	84.54	83.66	84.28	83.73	84.51	84.03	83.66	84.34	85.4	84.28	85.7	84.59	84.64	85.48	85.39	85.47	85.34	85.38	85.18	84.71	84.72	84.8	83.72	86.38	85.01	85.56	85.38	84.11	84.71	86.89	87.15	86.99
DSM2542	84.45	84.76	83.08	84.49	84.82	83.4	84.93	82.96	85.47	85	84.8	84.13	83.18	83.13	83.9	85.35	86.57	84.5	83.66	84.28	83.75	84.71	84.06	83.64	84.35	85.41	84.3	85.8	84.6	84.65	85.47	85.4	85.49	85.4	85.39	85.19	84.71	84.72	84.79	83.72	86.25	85.02	85.56	85.38	84.12	84.71	86.89	87.15	86.99
C56YS93	85.25	86.32	84.65	85.49	85.86	84.1	86.74	83.51	85.93	86.3	86.08	85.07	83.67	83.65	84.76	86.06	86.87	84.86	84.4	84.92	83.97	84.15	85.22	84.19	84.77	85.54	84.33	87.33	84.89	84.98	85.72	86.93	86.59	87.85	86.86	86.47	85.39	85.32	85.35	83.93	86.36	86.11	86.38	85.94	85.18	85.64	87.04	87.33	87.12
GT23	84.66	85.31	84.37	84.63	84.96	84.2	85.51	83.36	85.53	85.83	85.47	84.53	83.23	83.44	83.72	85.34	86.69	84.21	83.71	84.36	83.7	84.55	84.9	83.92	84.38	85.21	84.06	86.33	84.55	84.55	84.75	86.52	86.16	85.6	86.42	86.28	84.66	84.99	84.77	83.8	85.27	85.2	85.51	85.29	84.5	84.79	86.77	87.06	86.89
Y41MC1	84.36	85.48	83.87	84.51	84.53	83.67	85.37	83.1	84.68	84.71	84.75	84.1	83	83.12	83.91	85.24	86.23	84.06	83.6	84.46	83.31	84.62	84.08	83.57	84.31	84.95	84	85.5	84.29	84.25	85.03	85.14	84.93	85.51	85.15	84.87	84.66	84.61	84.46	83.34	86.83	85.52	85.48	84.96	84.56	84.5	86.81	87.1	86.9
TM242	84.59	84.64	83.08	84.46	84.79	83.4	84.91	82.96	85.45	84.95	84.8	84.02	83.18	83.13	83.88	85.34	86.61	84.53	83.65	84.28	83.73	84.47	84.03	83.66	84.33	85.4	84.27	85.69	84.59	84.63	85.47	85.39	85.46	85.27	85.38	85.18	84.71	84.72	84.78	83.72	86.31	85.01	85.6	85.53	84.11	84.69	86.89	87.16	86.99
TN0-09	85.17	85.93	85.46	85.28	85.61	84.5	86.39	83.71	86.05	86.68	86.3	84.73	83.95	83.89	84.39	85.73	87.28	84.74	84.34	85.17	84.03	85.05	85.72	84.39	84.94	85.98	84.62	86.9	85.11	85.18	85.39	87.59	87.17	86.6	87.49	87.63	85.02	85.53	84.94	84.12	85.96	85.86	86.19	85.63	84.91	85.07	86.82	87.16	87
M1	86.89	87.36	86.42	86.36	86.84	84.99	87.79	85.19	86.71	88.29	87.01	86.08	85.1	85.12	85.37	87.25	87.02	84.84	84.83	85.6	85.17	84.66	85.83	83.81	86.06	86.88	85.61	87.77	86.65	86.7	87.48	89.12	89.11	87.67	89.09	88.33	86.63	87.12	85.25	84.1	84.9	84.76	87.03	86.13	84.9	84.8	87.41	88.09	87.83
W2	83.67	83.72	83.63	83.48	83.86	82.92	83.62	83.09	84.23	83.39	84.46	83.96	83.73	83.71	83.4	83.78	84.08	83.83	83.6	84.15	83.43	84.06	83.78	83.05	84.06	84.07	83.98	84.32	84.21	84.32	84.21	84.45	84.68	83.93	84.43	83.99	83.6	83.66	83.48	83.43	84.08	83.95	84.91	83.89	83.51	83.58	87.46	87.52	87.47
[truncated: 14 more columns]
